# Supplementary material for: Hibernation temperature-dependent Pseudogymnoascus destructans infection intensity in Palearctic bats
Source: Virulence. 2018 Dec 3;9(1):1734–50. doi: 10.1080/21505594.2018.1548685 (PMC10022473; doi:10.1080/21505594.2018.1548685)
Supplement: Supplemental Material [file KVIR_A_1548685_SM0063.zip › TableS1-180920.txt]

ID	species	Locality	Country	Latitude	Longitude	log.pd.cm	log.uv.cm	histoSum	invasiveness	temperature	MAST	wing
RU17Mdas34	Myotis_dasycneme	Arakaevskaya Cave, Sverdlovsk	RU	56.44	59.22	-2.75719330015342	0.315910919751586	80	0.983230980281824	1.6	1.8	45.9
RU17Enil30	Eptesicus_nilssonii	Arakaevskaya Cave, Sverdlovsk	RU	56.44	59.22	NA	NA	NA	NA	1.1	1.8	47.6
RU17Enil26	Eptesicus_nilssonii	Arakaevskaya Cave, Sverdlovsk	RU	56.44	59.22	NA	NA	NA	NA	1	1.8	47.6
RU17Enil29	Eptesicus_nilssonii	Arakaevskaya Cave, Sverdlovsk	RU	56.44	59.22	NA	NA	NA	NA	-0.5	1.8	47.6
RU17Mdas31	Myotis_dasycneme	Arakaevskaya Cave, Sverdlovsk	RU	56.44	59.22	-3.74029801298662	0.157731250004607	21	0.997454224794661	1.4	1.8	45.9
RU17Enil28	Eptesicus_nilssonii	Arakaevskaya Cave, Sverdlovsk	RU	56.44	59.22	NA	NA	NA	NA	0.5	1.8	47.6
RU17Mdas32	Myotis_dasycneme	Arakaevskaya Cave, Sverdlovsk	RU	56.44	59.22	-3.09912013647439	0.297228706783832	32	0.991962834729657	1.5	1.8	45.9
RU17Enil27	Eptesicus_nilssonii	Arakaevskaya Cave, Sverdlovsk	RU	56.44	59.22	NA	NA	NA	NA	-0.4	1.8	47.6
RU17Mdas35	Myotis_dasycneme	Arakaevskaya Cave, Sverdlovsk	RU	56.44	59.22	-3.13098744873142	0.736127323134776	39	0.997266915991906	1.5	1.8	45.9
RU17Mdas33	Myotis_dasycneme	Arakaevskaya Cave, Sverdlovsk	RU	56.44	59.22	-3.16355137999426	-0.156662707217355	36	0.980522850951657	1.4	1.8	45.9
TBdes10Mmyo	Myotis_myotis	Bila Desna	CZ	50.8	15.28	-1.2750317816207	0.334778578751641	NA	0.668620484453514	4.1	4.8	99
TBdes8Mmyo	Myotis_myotis	Bila Desna	CZ	50.8	15.28	-1.33000930129762	0.156653149785506	NA	0.603098831705292	4	4.8	99
TBdes7Mmyo	Myotis_myotis	Bila Desna	CZ	50.8	15.28	-2.09033214831005	0.45920966541096	NA	0.946127844643759	3.6	4.8	99
TBdes6Mmyo	Myotis_myotis	Bila Desna	CZ	50.8	15.28	-1.6447681497744	-1.09254520760561	NA	0.150174548426261	4.2	4.8	99
TBdes9Mmyo	Myotis_myotis	Bila Desna	CZ	50.8	15.28	-3.25345669923435	0.318232025771603	NA	0.994618243585765	4.1	4.8	99
TBdes2Mmyo	Myotis_myotis	Bila Desna	CZ	50.8	15.28	-1.87962799847929	-0.332877362915976	NA	0.635700668793948	3.9	4.8	99
TBdes5Mmyo	Myotis_myotis	Bila Desna	CZ	50.8	15.28	-0.58061676170362	0.69632990816981	NA	0.483881923719812	4.1	4.8	99
TBdes1Mmyo	Myotis_myotis	Bila Desna	CZ	50.8	15.28	-1.63510161300755	-0.765186273219276	NA	0.268603594531514	4	4.8	99
TBdes4Mmyo	Myotis_myotis	Bila Desna	CZ	50.8	15.28	-0.697361779743116	NA	NA	NA	4	4.8	99
TBdes3Mmyo	Myotis_myotis	Bila Desna	CZ	50.8	15.28	-1.47972089570197	NA	NA	NA	3.8	4.8	99
TBfl10Mmyo	Myotis_myotis	Bily Flinz	PL	50.89	15.33	-1.83784874650291	-0.518513939877888	NA	0.50827615409438	5	3.9	99
TBfl2Mmyo	Myotis_myotis	Bily Flinz	PL	50.89	15.33	-2.21553355887344	-0.881691842290713	NA	0.51662163170383	5.3	3.9	99
TBfl7Mmyo	Myotis_myotis	Bily Flinz	PL	50.89	15.33	-2.35685972848333	-0.954242509439325	NA	0.555982410801441	5.1	3.9	99
TBfl8Mmyo	Myotis_myotis	Bily Flinz	PL	50.89	15.33	-1.77762219187952	-0.518513939877888	NA	0.473632202523593	5	3.9	99
TBfl4Mmyo	Myotis_myotis	Bily Flinz	PL	50.89	15.33	-0.948549123864974	0.0172020301076222	NA	0.314093888059096	5.1	3.9	99
TBfl6Mmyo	Myotis_myotis	Bily Flinz	PL	50.89	15.33	-1.96564142165676	0.487238389011204	NA	0.933590108289047	5.4	3.9	99
TBfl5Mmyo	Myotis_myotis	Bily Flinz	PL	50.89	15.33	-0.713593044269198	0.375432667674186	NA	0.37819922240504	5.4	3.9	99
TBfl3Mmyo	Myotis_myotis	Bily Flinz	PL	50.89	15.33	-2.44966764717768	-0.189455220613663	NA	0.900209850039519	5	3.9	99
TBfl1Mmyo	Myotis_myotis	Bily Flinz	PL	50.89	15.33	-0.748412719952164	NA	NA	NA	5.1	3.9	99
TBfl9Mmyo	Myotis_myotis	Bily Flinz	PL	50.89	15.33	-3.23680798843151	-0.0365938022764564	NA	0.987432480613756	4.9	3.9	99
TBute2Mmyo	Myotis_myotis	Bohata blazena utecha	CZ	50.91	15.26	-2.16416910277063	0.729459326483919	NA	0.974865366686567	6.8	6.1	99
TBute1Mmyo	Myotis_myotis	Bohata blazena utecha	CZ	50.91	15.26	-3.07380266308518	-0.518513939877888	NA	0.946798348998871	6.3	6.1	99
RU17Enil54	Eptesicus_nilssonii	Dachnaya Cave	RU	60.12	59.96	NA	NA	NA	NA	3.5	-0.2	47.6
Mdas75	Myotis_dasycneme	Daugavpils Fortress	LV	55.89	26.49	-4.85372100005879	-0.582631439489636	0	0.99892006524651	4.9	5.7	45.9
TBiz1Mmyo	Myotis_myotis	Deti Izraele	CZ	50.91	15.26	-2.05029537819097	0.481486060122112	NA	0.944005006272611	6.9	6.1	99
TBiz2Mmyo	Myotis_myotis	Deti Izraele	CZ	50.91	15.26	-1.61969258981292	-0.0271522460436149	NA	0.659751415007147	6.4	6.1	99
TBhan2	Myotis_myotis	Hanychovska Cave	CZ	50.72	15.02	NA	0.842584027310076	NA	NA	7	5.9	99
TBhan7	Myotis_myotis	Hanychovska Cave	CZ	50.72	15.02	NA	-0.0318473672519947	NA	NA	7.2	5.9	99
TBhan8	Myotis_myotis	Hanychovska Cave	CZ	50.72	15.02	NA	0.750220000576179	NA	NA	7.1	5.9	99
TBhan9	Myotis_myotis	Hanychovska Cave	CZ	50.72	15.02	NA	0.589825534910951	NA	NA	7	5.9	99
TBhan3	Myotis_myotis	Hanychovska Cave	CZ	50.72	15.02	NA	0.892544299320775	NA	NA	7.1	5.9	99
TBhan1	Myotis_myotis	Hanychovska Cave	CZ	50.72	15.02	NA	0.711934981500386	NA	NA	7.3	5.9	99
TBhan6	Myotis_myotis	Hanychovska Cave	CZ	50.72	15.02	NA	0.131469603767258	NA	NA	7	5.9	99
TBhan5	Myotis_myotis	Hanychovska Cave	CZ	50.72	15.02	NA	0.743145363886819	NA	NA	7.4	5.9	99
TBhan10	Myotis_myotis	Hanychovska Cave	CZ	50.72	15.02	NA	1.31207472880726	NA	NA	7.5	5.9	99
TBhan4	Myotis_myotis	Hanychovska Cave	CZ	50.72	15.02	NA	0.422666096722196	NA	NA	7.3	5.9	99
RU17Mbra44	Myotis_brandtii	Komsomolskaya Cave	RU	60.12	59.95	NA	NA	NA	NA	1.6	-0.2	31.9
RU17Mbra50	Myotis_brandtii	Komsomolskaya Cave	RU	60.12	59.95	NA	NA	NA	NA	2.6	-0.2	31.9
RU17Mbra43	Myotis_brandtii	Komsomolskaya Cave	RU	60.12	59.95	NA	NA	NA	NA	1.9	-0.2	31.9
RU17Enil53	Eptesicus_nilssonii	Komsomolskaya Cave	RU	60.12	59.95	NA	NA	NA	NA	1.3	-0.2	47.6
RU17Enil52	Eptesicus_nilssonii	Komsomolskaya Cave	RU	60.12	59.95	NA	NA	NA	NA	2.2	-0.2	47.6
RU17Mdas39	Myotis_dasycneme	Komsomolskaya Cave	RU	60.12	59.95	-5.31266320125955	-0.962842681201243	27	0.999098959467457	3.5	-0.2	45.9
RU17Enil46	Eptesicus_nilssonii	Komsomolskaya Cave	RU	60.12	59.95	NA	NA	NA	NA	5.5	-0.2	47.6
RU17Enil41	Eptesicus_nilssonii	Komsomolskaya Cave	RU	60.12	59.95	NA	NA	NA	NA	2.8	-0.2	47.6
RU17Enil42	Eptesicus_nilssonii	Komsomolskaya Cave	RU	60.12	59.95	NA	NA	NA	NA	1.6	-0.2	47.6
RU17Mbra45	Myotis_brandtii	Komsomolskaya Cave	RU	60.12	59.95	NA	NA	NA	NA	1.5	-0.2	31.9
RU17Mbra51	Myotis_brandtii	Komsomolskaya Cave	RU	60.12	59.95	-4.39364938967808	NA	NA	NA	2.4	-0.2	31.9
RU17Mdas40	Myotis_dasycneme	Komsomolskaya Cave	RU	60.12	59.95	NA	-0.883661435153618	NA	NA	4	-0.2	45.9
RU17Mdas49	Myotis_dasycneme	Komsomolskaya Cave	RU	60.12	59.95	NA	NA	NA	NA	2.8	-0.2	45.9
RU17Mbra47	Myotis_brandtii	Komsomolskaya Cave	RU	60.12	59.95	NA	NA	NA	NA	1.8	-0.2	31.9
RU17Mdas37	Myotis_dasycneme	Komsomolskaya Cave	RU	60.12	59.95	-4.13913660612783	-0.661812685537261	78	0.993320838158414	4.2	-0.2	45.9
RU17Mdas38	Myotis_dasycneme	Komsomolskaya Cave	RU	60.12	59.95	-5.06675544447573	0.420972684779189	77	0.99993435529487	4.1	-0.2	45.9
RU17Mdas36	Myotis_dasycneme	Komsomolskaya Cave	RU	60.12	59.95	-3.86228241844396	NA	NA	NA	4.7	-0.2	45.9
RU17Mdas48	Myotis_dasycneme	Komsomolskaya Cave	RU	60.12	59.95	-5.08054270935072	-1.0597526942093	7	0.998079865633627	2.8	-0.2	45.9
BGRfer23	Rhinolophus_ferrumequinum	Lepenitsa Cave, Rakitovo	BG	41.95	24.01	-3.28517789971985	-0.451567150247274	5	0.971247506847005	7.6	7.1	59.4
BGRfer8	Rhinolophus_ferrumequinum	Lepenitsa Cave, Rakitovo	BG	41.95	24.01	NA	NA	NA	NA	9.3	7.1	59.4
BGRfer25	Rhinolophus_ferrumequinum	Lepenitsa Cave, Rakitovo	BG	41.95	24.01	-5.68025342843102	-1.07481644064517	3	0.999499617646199	6.2	7.1	59.4
BGRfer19	Rhinolophus_ferrumequinum	Lepenitsa Cave, Rakitovo	BG	41.95	24.01	-4.53892602283386	-0.597695185925512	NA	0.997694722670947	7.9	7.1	59.4
BGRfer15	Rhinolophus_ferrumequinum	Lepenitsa Cave, Rakitovo	BG	41.95	24.01	-4.65364909918747	-1.07481644064517	NA	0.994705581861951	9.5	7.1	59.4
BGRfer7	Rhinolophus_ferrumequinum	Lepenitsa Cave, Rakitovo	BG	41.95	24.01	-5.93102675091909	NA	NA	NA	10.2	7.1	59.4
BGRfer26	Rhinolophus_ferrumequinum	Lepenitsa Cave, Rakitovo	BG	41.95	24.01	-4.35654130969777	-1.77378644498119	100	0.949895437081616	8.3	7.1	59.4
BGRfer22	Rhinolophus_ferrumequinum	Lepenitsa Cave, Rakitovo	BG	41.95	24.01	-4.91933134863865	-0.659843092674357	NA	0.998890860621078	9.8	7.1	59.4
BGRfer3	Rhinolophus_ferrumequinum	Lepenitsa Cave, Rakitovo	BG	41.95	24.01	-4.76779791545335	-1.47275644931721	NA	0.989872687380886	9.6	7.1	59.4
BGRfer17	Rhinolophus_ferrumequinum	Lepenitsa Cave, Rakitovo	BG	41.95	24.01	-5.24425304017502	-0.732393759822969	NA	0.999379377603093	9.2	7.1	59.4
BGRfer1	Rhinolophus_ferrumequinum	Lepenitsa Cave, Rakitovo	BG	41.95	24.01	-3.37254031063772	-0.99563519459755	NA	0.92188607171924	7.9	7.1	59.4
BGRfer6	Rhinolophus_ferrumequinum	Lepenitsa Cave, Rakitovo	BG	41.95	24.01	-3.3952948673054	NA	NA	NA	9	7.1	59.4
BGRfer4	Rhinolophus_ferrumequinum	Lepenitsa Cave, Rakitovo	BG	41.95	24.01	-5.23282698310633	-0.569666462325269	NA	0.999561867469244	6.8	7.1	59.4
BGRfer11	Rhinolophus_ferrumequinum	Lepenitsa Cave, Rakitovo	BG	41.95	24.01	-4.99165220387798	-0.732393759822969	1	0.998890274203419	8.7	7.1	59.4
BGRfer21	Rhinolophus_ferrumequinum	Lepenitsa Cave, Rakitovo	BG	41.95	24.01	-4.69465656440603	-0.54333752360292	NA	0.998577608580152	9.5	7.1	59.4
BGRfer5	Rhinolophus_ferrumequinum	Lepenitsa Cave, Rakitovo	BG	41.95	24.01	-4.02038376799913	-0.87069645798925	NA	0.985903751400519	8.4	7.1	59.4
BGRfer9	Rhinolophus_ferrumequinum	Lepenitsa Cave, Rakitovo	BG	41.95	24.01	-4.71795994022989	-0.229718400630918	44	0.999344715158451	9.2	7.1	59.4
BGRfer2	Rhinolophus_ferrumequinum	Lepenitsa Cave, Rakitovo	BG	41.95	24.01	-5.31431798473156	-0.627658409302955	81	0.999584934661358	7.7	7.1	59.4
BGRfer12	Rhinolophus_ferrumequinum	Lepenitsa Cave, Rakitovo	BG	41.95	24.01	-4.08184364735494	-0.627658409302955	81	0.992957904014725	8.3	7.1	59.4
BGRfer18	Rhinolophus_ferrumequinum	Lepenitsa Cave, Rakitovo	BG	41.95	24.01	-2.32415096238988	-1.17172645365323	NA	0.413087205953713	9.3	7.1	59.4
BGRfer13	Rhinolophus_ferrumequinum	Lepenitsa Cave, Rakitovo	BG	41.95	24.01	-4.48446341369172	-1.07481644064517	NA	0.992203314046465	8.3	7.1	59.4
BGRfer24	Rhinolophus_ferrumequinum	Lepenitsa Cave, Rakitovo	BG	41.95	24.01	-3.16060947723649	-0.472756449317212	21	0.960236770858487	6.6	7.1	59.4
BGRfer20	Rhinolophus_ferrumequinum	Lepenitsa Cave, Rakitovo	BG	41.95	24.01	-4.60182600194596	-1.07481644064517	NA	0.994038575907848	8.5	7.1	59.4
TBmaj2Mmyo	Myotis_myotis	Majove	CZ	50.25	17.14	-1.42272907556183	-0.314393957221963	NA	0.388710194211172	7.1	6.2	99
TBmaj7Mmyo	Myotis_myotis	Majove	CZ	50.25	17.14	-2.05887697280266	-0.382851337877815	NA	0.701493227517055	6.9	6.2	99
TBmaj5Mmyo	Myotis_myotis	Majove	CZ	50.25	17.14	-1.66612180886245	-0.916453948549925	NA	0.217788802828134	7.1	6.2	99
TBmaj11Mmyo	Myotis_myotis	Majove	CZ	50.25	17.14	-1.47258990683467	-0.916453948549925	NA	0.151328058736987	7.5	6.2	99
TBmaj3Mmyo	Myotis_myotis	Majove	CZ	50.25	17.14	-2.68499696025129	-0.653212513775344	NA	0.842053018156115	6.8	6.2	99
TBmaj10Mmyo	Myotis_myotis	Majove	CZ	50.25	17.14	-3.90317439450569	-0.916453948549925	NA	0.979615891747326	7.9	6.2	99
TBmaj6Mmyo	Myotis_myotis	Majove	CZ	50.25	17.14	-2.68936327930379	-1.99563519459755	NA	0.196643667314659	7	6.2	99
TBmaj1Mmyo	Myotis_myotis	Majove	CZ	50.25	17.14	-2.64003220210124	-0.791515211941625	NA	0.777575780218686	7.3	6.2	99
TBmaj9Mmyo	Myotis_myotis	Majove	CZ	50.25	17.14	-2.62194394545201	-0.0662162688832573	NA	0.94684923760476	6.7	6.2	99
TBmaj8Mmyo	Myotis_myotis	Majove	CZ	50.25	17.14	-2.68111514010548	-0.716881593644721	NA	0.820249954263122	6.8	6.2	99
TBmaj4Mmyo	Myotis_myotis	Majove	CZ	50.25	17.14	-0.255889021569403	-1.39357520326959	NA	0.00359577936326185	6.6	6.2	99
Mmyo2MM	Myotis_myotis	Mala Moravka	CZ	50.05	17.3	-1.66203617582681	0.531994706273789	NA	0.885661328663285	5.2	4.8	99
Mmyo31MM	Myotis_myotis	Mala Moravka	CZ	50.05	17.3	NA	NA	NA	NA	4.2	4.8	99
Mmyo17MM	Myotis_myotis	Mala Moravka	CZ	50.05	17.3	-1.54830862832832	0.65174777551707	NA	0.887058811957412	5.3	4.8	99
Mmyo33MM	Myotis_myotis	Mala Moravka	CZ	50.05	17.3	-1.68963932572709	0.0129649771643675	56	0.71414845717043	3.9	4.8	99
Mmyo15MM	Myotis_myotis	Mala Moravka	CZ	50.05	17.3	-1.12032037005674	0.2498774732166	NA	0.537485558441232	4.2	4.8	99
Mmyo49MM	Myotis_myotis	Mala Moravka	CZ	50.05	17.3	-0.616963203917598	0.510869837807322	NA	0.399429809165593	4.3	4.8	99
Mmyo11MM	Myotis_myotis	Mala Moravka	CZ	50.05	17.3	-1.49237940342899	1.19019016501541	NA	0.959769652284251	5.3	4.8	99
Mmyo14aMM	Myotis_myotis	Mala Moravka	CZ	50.05	17.3	-1.87770099882829	0.0129649771643675	NA	0.793908222432777	4.6	4.8	99
Mmyo14bMM	Myotis_myotis	Mala Moravka	CZ	50.05	17.3	-1.03436823950654	0.0213981447012304	NA	0.360364818875581	4.6	4.8	99
Mmyo29	Myotis_myotis	Mala Moravka	CZ	50.05	17.3	-1.028283579797	0.227081276550033	7	0.471483825134447	5.1	4.8	99
Mmyo33	Myotis_myotis	Mala Moravka	CZ	50.05	17.3	-1.83715551306668	-0.504273500763277	7	0.516069771987253	4.2	4.8	99
Mmyo34MM	Myotis_myotis	Mala Moravka	CZ	50.05	17.3	-2.01747607513303	-0.451567150247274	NA	0.645854300697994	4.1	4.8	99
Mmyo21	Myotis_myotis	Mala Moravka	CZ	50.05	17.3	-0.675313210192565	0.324511091513504	7	0.331237691259808	4.2	4.8	99
Mmyo30	Myotis_myotis	Mala Moravka	CZ	50.05	17.3	-2.92927678713087	-1.99563519459755	0	0.298388436833454	5.4	4.8	99
Mmyo28	Myotis_myotis	Mala Moravka	CZ	50.05	17.3	-0.646167878458527	-0.0925452076056064	11	0.150586337842503	5.2	4.8	99
Mmyo32	Myotis_myotis	Mala Moravka	CZ	50.05	17.3	-3.1588521474734	-0.393575203269588	11	0.966512191050057	3.8	4.8	99
Mmyo21MM	Myotis_myotis	Mala Moravka	CZ	50.05	17.3	NA	NA	NA	NA	4.2	4.8	99
Mmyo22MM	Myotis_myotis	Mala Moravka	CZ	50.05	17.3	NA	NA	NA	NA	4.6	4.8	99
Mmyo32MM	Myotis_myotis	Mala Moravka	CZ	50.05	17.3	NA	NA	NA	NA	5.1	4.8	99
Mmyo27	Myotis_myotis	Mala Moravka	CZ	50.05	17.3	-1.2814781091838	0.298831031564043	32	0.653401161718002	5.1	4.8	99
Mmyo64	Myotis_myotis	Mala Moravka	CZ	50.05	17.3	-0.962815527606754	0.466762803301406	1	0.571249949076016	5.1	4.8	99
Mmyo20	Myotis_myotis	Mala Moravka	CZ	50.05	17.3	-1.17912359510958	0.485807433904755	77	0.696116441394148	4.5	4.8	99
Mmyo17	Myotis_myotis	Mala Moravka	CZ	50.05	17.3	-1.88776758389958	0.465262648158998	7	0.917834328981556	4.6	4.8	99
Mmyo26	Myotis_myotis	Mala Moravka	CZ	50.05	17.3	-2.04337461709207	0.197489403756912	100	0.896135742691715	4.6	4.8	99
Mmyo31	Myotis_myotis	Mala Moravka	CZ	50.05	17.3	-1.11507671843972	0.252338071764257	36	0.535892131615485	4.9	4.8	99
Mmyo35MM	Myotis_myotis	Mala Moravka	CZ	50.05	17.3	-2.23393468886661	-0.819543935541869	NA	0.562664289703529	4	4.8	99
Mmyo47MM	Myotis_myotis	Mala Moravka	CZ	50.05	17.3	-0.98309379432436	-0.0413926851582251	NA	0.302288025868411	6	4.8	99
Mmyo66	Myotis_myotis	Mala Moravka	CZ	50.05	17.3	-0.612965398895229	0.663329648066885	52	0.483507218348421	5.2	4.8	99
Mmyo25MM	Myotis_myotis	Mala Moravka	CZ	50.05	17.3	NA	NA	NA	NA	5.1	4.8	99
Mmyo10MM	Myotis_myotis	Mala Moravka	CZ	50.05	17.3	-1.11984701226721	0.1249387366083	NA	0.465418322873737	4.6	4.8	99
Mmyo67	Myotis_myotis	Mala Moravka	CZ	50.05	17.3	-1.18061491511233	0.54719023236163	77	0.725845498366781	5.3	4.8	99
Mmyo27MM	Myotis_myotis	Mala Moravka	CZ	50.05	17.3	NA	NA	NA	NA	5.2	4.8	99
Mmyo22	Myotis_myotis	Mala Moravka	CZ	50.05	17.3	-1.02956837666938	0.336803265318055	34	0.535294690297902	4.6	4.8	99
Mmyo23	Myotis_myotis	Mala Moravka	CZ	50.05	17.3	-1.37797337853984	-0.765186273219276	23	0.168852943341182	4.8	4.8	99
Mmyo25	Myotis_myotis	Mala Moravka	CZ	50.05	17.3	-2.42012956790084	-1.21748394421391	23	0.441376089822782	4.4	4.8	99
Mmyo1MM	Myotis_myotis	Mala Moravka	CZ	50.05	17.3	-2.52874341808511	1.09567996509967	NA	0.995230677257506	4.6	4.8	99
Mmyo46MM	Myotis_myotis	Mala Moravka	CZ	50.05	17.3	-1.35464740750821	0.0457574905606751	NA	0.554724505400611	5.6	4.8	99
Mmyo41MM	Myotis_myotis	Mala Moravka	CZ	50.05	17.3	-0.347685709892257	0.448409601320526	40	0.236548593273694	3.6	4.8	99
Mmyo69	Myotis_myotis	Mala Moravka	CZ	50.05	17.3	NA	1.57397277294927	NA	NA	5.7	4.8	99
Mmyo4MM	Myotis_myotis	Mala Moravka	CZ	50.05	17.3	-1.1972207196742	0.57723640760293	NA	0.746695568480064	4.5	4.8	99
Mmyo28MM	Myotis_myotis	Mala Moravka	CZ	50.05	17.3	NA	NA	NA	NA	4.9	4.8	99
Mmyo36MM	Myotis_myotis	Mala Moravka	CZ	50.05	17.3	-2.63562763888574	0.462246702136442	NA	0.984145903790423	4.6	4.8	99
Mmyo6MM	Myotis_myotis	Mala Moravka	CZ	50.05	17.3	-0.887495628396637	1.58208632991147	NA	0.935935104826827	4.6	4.8	99
Mmyo56MM	Myotis_myotis	Mala Moravka	CZ	50.05	17.3	-1.98277390099415	0.45307112530753	NA	0.931116480522642	4.8	4.8	99
Mmyo57MM	Myotis_myotis	Mala Moravka	CZ	50.05	17.3	-0.579478963433937	NA	NA	NA	4.8	4.8	99
Mmyo68	Myotis_myotis	Mala Moravka	CZ	50.05	17.3	-1.236396234817	0.686509881776282	36	0.805789816320495	5	4.8	99
Mmyo26MM	Myotis_myotis	Mala Moravka	CZ	50.05	17.3	NA	NA	NA	NA	4.6	4.8	99
Mmyo43MM	Myotis_myotis	Mala Moravka	CZ	50.05	17.3	-1.17381102869447	0.843842852776648	NA	0.837677316112061	5.7	4.8	99
Mmyo44MM	Myotis_myotis	Mala Moravka	CZ	50.05	17.3	-0.676029663615355	0.750999004340029	98	0.569811451035129	6.6	4.8	99
Mmyo24	Myotis_myotis	Mala Moravka	CZ	50.05	17.3	-0.735719398356938	0.262043380271635	81	0.330187020021175	4.9	4.8	99
Mmyo45MM	Myotis_myotis	Mala Moravka	CZ	50.05	17.3	-0.131361076284046	0.247402854088744	81	0.105964927528638	5.2	4.8	99
Mmyo40MM	Myotis_myotis	Mala Moravka	CZ	50.05	17.3	-1.43971891701552	0.118308157709287	44	0.641692324758068	4.3	4.8	99
Mmyo42MM	Myotis_myotis	Mala Moravka	CZ	50.05	17.3	-1.09506853374237	0.168717661186887	32	0.476318290955986	5.4	4.8	99
Mmyo50MM	Myotis_myotis	Mala Moravka	CZ	50.05	17.3	-0.00823356328780097	0.936330920130623	NA	0.303680399667343	5.5	4.8	99
Mmyo18	Myotis_myotis	Mala Moravka	CZ	50.05	17.3	-2.01630241059249	-0.439332693830263	32	0.651657731024986	5.2	4.8	99
Mmyo24MM	Myotis_myotis	Mala Moravka	CZ	50.05	17.3	NA	NA	NA	NA	5.2	4.8	99
Mmyo16MM	Myotis_myotis	Mala Moravka	CZ	50.05	17.3	-1.44725314426708	0.200264457811684	NA	0.687568550910451	4.6	4.8	99
Mmyo30MM	Myotis_myotis	Mala Moravka	CZ	50.05	17.3	NA	NA	NA	NA	4.5	4.8	99
Mmyo8MM	Myotis_myotis	Mala Moravka	CZ	50.05	17.3	-1.4573801718582	0.713634766378281	NA	0.880183986438859	4.5	4.8	99
Mmyo23MM	Myotis_myotis	Mala Moravka	CZ	50.05	17.3	NA	NA	NA	NA	5	4.8	99
Mmyo9MM	Myotis_myotis	Mala Moravka	CZ	50.05	17.3	-1.92241986812202	0.388180171382881	NA	0.910159189735859	5.2	4.8	99
Mmyo37MM	Myotis_myotis	Mala Moravka	CZ	50.05	17.3	-1.36955091389899	0.410904985836405	40	0.749299204090528	5.9	4.8	99
Mmyo20MM	Myotis_myotis	Mala Moravka	CZ	50.05	17.3	-2.30560580631001	0.803705354856032	NA	0.9845515945243	4.3	4.8	99
Mmyo5MM	Myotis_myotis	Mala Moravka	CZ	50.05	17.3	-2.92907585399427	-0.0611367433539823	NA	0.973374534431309	4.2	4.8	99
Mmyo3MM	Myotis_myotis	Mala Moravka	CZ	50.05	17.3	-1.22524053605024	0.377276808372557	NA	0.664889276536436	5.3	4.8	99
Mmyo7MM	Myotis_myotis	Mala Moravka	CZ	50.05	17.3	-1.69822896190921	0.840055376894876	NA	0.944791255930528	4.3	4.8	99
Mmyo13MM	Myotis_myotis	Mala Moravka	CZ	50.05	17.3	-2.66521949727543	-0.615423952885944	NA	0.847490875527166	4.3	4.8	99
Mmyo38MM	Myotis_myotis	Mala Moravka	CZ	50.05	17.3	-0.69387797942797	0.844470899859208	NA	0.631208822849675	5.6	4.8	99
Mmyo73	Myotis_myotis	Mala Moravka	CZ	50.05	17.3	-1.44046329947434	0.320335150859368	NA	0.740701008874663	5.1	4.8	99
Mmyo39MM	Myotis_myotis	Mala Moravka	CZ	50.05	17.3	-2.40033457527879	-0.279631850962751	NA	0.86741866708502	4.3	4.8	99
Mmyo29MM	Myotis_myotis	Mala Moravka	CZ	50.05	17.3	NA	NA	NA	NA	4.5	4.8	99
Mmyo76	Myotis_myotis	Mala Moravka	CZ	50.05	17.3	-1.49657009708485	0.54092324797398	1	0.843793478732251	5.5	4.8	99
Mmyo70	Myotis_myotis	Mala Moravka	CZ	50.05	17.3	-0.527532057174658	0.533281505680105	NA	0.36304793540331	5.3	4.8	99
Mmyo71	Myotis_myotis	Mala Moravka	CZ	50.05	17.3	-1.31414679619983	0.745516404254235	NA	0.850404452927358	5.6	4.8	99
Mmyo75	Myotis_myotis	Mala Moravka	CZ	50.05	17.3	-1.14645136600561	0.303217881812157	7	0.582541133324288	5.2	4.8	99
Mmyo55MM	Myotis_myotis	Mala Moravka	CZ	50.05	17.3	-2.00856611647581	-0.673415899863631	NA	0.517373994213032	5.2	4.8	99
Mmyo19MM	Myotis_myotis	Mala Moravka	CZ	50.05	17.3	-1.30484780703384	0.174626520797407	NA	0.599130263421085	5.2	4.8	99
Mmyo12MM	Myotis_myotis	Mala Moravka	CZ	50.05	17.3	-2.58974860918323	-0.0713559085356683	NA	0.942352931596575	4.5	4.8	99
Mmyo51MM	Myotis_myotis	Mala Moravka	CZ	50.05	17.3	-0.579808230997374	0.232251510016124	NA	0.243251263322444	5.7	4.8	99
Mmyo54MM	Myotis_myotis	Mala Moravka	CZ	50.05	17.3	-2.79282556076245	-1.09254520760561	NA	0.713054832295099	5.6	4.8	99
Mmyo52MM	Myotis_myotis	Mala Moravka	CZ	50.05	17.3	-2.38177252727381	0.259637310505756	NA	0.955946531753072	5.7	4.8	99
Mmyo72	Myotis_myotis	Mala Moravka	CZ	50.05	17.3	-2.13556019595822	0.298831031564043	7	0.930901466822051	5.4	4.8	99
Mmyo19	Myotis_myotis	Mala Moravka	CZ	50.05	17.3	-1.90833719159406	-0.464156277555295	7	0.579464725166376	5.3	4.8	99
Mmyo53MM	Myotis_myotis	Mala Moravka	CZ	50.05	17.3	-1.78983792077663	-0.314393957221963	NA	0.596899358236922	5.2	4.8	99
Mmyo74	Myotis_myotis	Mala Moravka	CZ	50.05	17.3	-1.46280639425434	0.34082453925098	39	0.75918942373245	5.4	4.8	99
Mmyo65	Myotis_myotis	Mala Moravka	CZ	50.05	17.3	-0.826993424184035	0.739164634991297	59	0.645985499350549	4.9	4.8	99
Mmyo18MM	Myotis_myotis	Mala Moravka	CZ	50.05	17.3	-2.34734116661143	-0.332877362915976	NA	0.836676049976981	4.2	4.8	99
TBmv7	Myotis_myotis	Male Vrbno, spodni	CZ	50.18	16.98	NA	0.0762468127085754	NA	NA	6.1	6	99
TBmv10	Myotis_myotis	Male Vrbno, spodni	CZ	50.18	16.98	NA	0.131469603767258	NA	NA	5.5	6	99
TBmv8	Myotis_myotis	Male Vrbno, spodni	CZ	50.18	16.98	NA	-0.633907358579957	NA	NA	5.7	6	99
TBmv4	Myotis_myotis	Male Vrbno, spodni	CZ	50.18	16.98	NA	-0.791515211941625	NA	NA	5.9	6	99
TBmv3	Myotis_myotis	Male Vrbno, spodni	CZ	50.18	16.98	NA	-0.673415899863631	NA	NA	5.7	6	99
TBmv2	Myotis_myotis	Male Vrbno, spodni	CZ	50.18	16.98	NA	-0.849507158919312	NA	NA	5.4	6	99
TBmv5	Myotis_myotis	Male Vrbno, spodni	CZ	50.18	16.98	NA	0.227081276550033	NA	NA	6.1	6	99
TBmv9	Myotis_myotis	Male Vrbno, spodni	CZ	50.18	16.98	NA	0.221848749616356	NA	NA	5.5	6	99
TBmv1	Myotis_myotis	Male Vrbno, spodni	CZ	50.18	16.98	NA	0.177551073814724	NA	NA	5.3	6	99
TBmv6	Myotis_myotis	Male Vrbno, spodni	CZ	50.18	16.98	NA	-0.314393957221963	NA	NA	6	6	99
TBmar8	Myotis_myotis	Marka Mine, Bohdikov	CZ	50.03	16.9	NA	-0.548477163255331	NA	NA	5.4	7.2	99
TBmar6	Myotis_myotis	Marka Mine, Bohdikov	CZ	50.03	16.9	NA	0.247402854088744	NA	NA	5.2	7.2	99
TBmar9	Myotis_myotis	Marka Mine, Bohdikov	CZ	50.03	16.9	NA	-0.615423952885944	NA	NA	5.2	7.2	99
TBmar4	Myotis_myotis	Marka Mine, Bohdikov	CZ	50.03	16.9	NA	0.0907246360771982	NA	NA	4.2	7.2	99
TBmar2	Myotis_myotis	Marka Mine, Bohdikov	CZ	50.03	16.9	NA	-1.29666519026153	NA	NA	4.6	7.2	99
TBmar1	Myotis_myotis	Marka Mine, Bohdikov	CZ	50.03	16.9	NA	NA	NA	NA	4.1	7.2	99
TBmar5	Myotis_myotis	Marka Mine, Bohdikov	CZ	50.03	16.9	NA	0.419338153373268	NA	NA	4.7	7.2	99
TBmar7	Myotis_myotis	Marka Mine, Bohdikov	CZ	50.03	16.9	NA	-0.263241434774581	NA	NA	5	7.2	99
TBmar10	Myotis_myotis	Marka Mine, Bohdikov	CZ	50.03	16.9	NA	-0.10354059190707	NA	NA	5.4	7.2	99
TBmar3	Myotis_myotis	Marka Mine, Bohdikov	CZ	50.03	16.9	NA	0.508155488459631	NA	NA	4.8	7.2	99
Mbra26RU	Myotis_gracilis	Mechta Cave, Baikal	RU	52.98	106.79	-5.11109026158565	NA	NA	NA	1.1	-2.9	37.4
Paur9RU	Plecotus_ognevi	Mechta Cave, Baikal	RU	52.98	106.79	NA	NA	NA	NA	-0.4	-2.9	51
Mbra28RU	Myotis_gracilis	Mechta Cave, Baikal	RU	52.98	106.79	-7.27722661085975	NA	NA	NA	0.7	-2.9	37.4
Mbra4RU	Myotis_gracilis	Mechta Cave, Baikal	RU	52.98	106.79	-7.42360129780021	NA	NA	NA	1.9	-2.9	37.4
Mbra3RU	Myotis_gracilis	Mechta Cave, Baikal	RU	52.98	106.79	-5.98121447220359	NA	NA	NA	2.1	-2.9	37.4
Mbra23RU	Myotis_gracilis	Mechta Cave, Baikal	RU	52.98	106.79	-6.2199358324891	-1.09575034748082	7	0.999848397971893	0.6	-2.9	37.4
Paur10RU	Plecotus_ognevi	Mechta Cave, Baikal	RU	52.98	106.79	NA	NA	NA	NA	0.6	-2.9	51
Mbra20RU	Myotis_gracilis	Mechta Cave, Baikal	RU	52.98	106.79	-6.80437112713366	NA	NA	NA	1	-2.9	37.4
Paur11RU	Plecotus_ognevi	Mechta Cave, Baikal	RU	52.98	106.79	NA	NA	0	NA	1.6	-2.9	51
Paur12RU	Plecotus_ognevi	Mechta Cave, Baikal	RU	52.98	106.79	-7.58806887935664	NA	NA	NA	1.4	-2.9	51
Mbra17RU	Myotis_gracilis	Mechta Cave, Baikal	RU	52.98	106.79	-6.76926867012199	NA	NA	NA	1.1	-2.9	37.4
Mbra16RU	Myotis_gracilis	Mechta Cave, Baikal	RU	52.98	106.79	-5.857062151777	NA	NA	NA	0.7	-2.9	37.4
Mbra14RU	Myotis_gracilis	Mechta Cave, Baikal	RU	52.98	106.79	-5.14217940488996	NA	NA	NA	1.1	-2.9	37.4
Mbra1RU	Myotis_gracilis	Mechta Cave, Baikal	RU	52.98	106.79	-6.20209682041095	NA	NA	NA	1.7	-2.9	37.4
Mbra7RU	Myotis_gracilis	Mechta Cave, Baikal	RU	52.98	106.79	NA	NA	NA	NA	3.5	-2.9	37.4
Mbra8RU	Myotis_gracilis	Mechta Cave, Baikal	RU	52.98	106.79	NA	NA	NA	NA	2.3	-2.9	37.4
Mbra22RU	Myotis_gracilis	Mechta Cave, Baikal	RU	52.98	106.79	-5.0372412546939	NA	NA	NA	0.9	-2.9	37.4
Paur31RU	Plecotus_ognevi	Mechta Cave, Baikal	RU	52.98	106.79	-4.91028972926538	NA	NA	NA	0.5	-2.9	51
Paur30RU	Plecotus_ognevi	Mechta Cave, Baikal	RU	52.98	106.79	-2.3215885446546	NA	NA	NA	0.4	-2.9	51
Mbra5RU	Myotis_gracilis	Mechta Cave, Baikal	RU	52.98	106.79	-3.21562642407093	-0.873901597864461	32	0.915849690440526	1.8	-2.9	37.4
Mbra15RU	Myotis_gracilis	Mechta Cave, Baikal	RU	52.98	106.79	-6.14183079542522	NA	7	NA	0.6	-2.9	37.4
Mbra18RU	Myotis_gracilis	Mechta Cave, Baikal	RU	52.98	106.79	-5.88363352913418	NA	NA	NA	1.1	-2.9	37.4
Paur29RU	Plecotus_ognevi	Mechta Cave, Baikal	RU	52.98	106.79	NA	NA	NA	NA	0.4	-2.9	51
Mbra25RU	Myotis_gracilis	Mechta Cave, Baikal	RU	52.98	106.79	-4.73613119766823	NA	NA	NA	0.9	-2.9	37.4
Mbra21RU	Myotis_gracilis	Mechta Cave, Baikal	RU	52.98	106.79	-7.92774231338048	NA	NA	NA	0.9	-2.9	37.4
Mbra6RU	Myotis_gracilis	Mechta Cave, Baikal	RU	52.98	106.79	-5.52011584469368	NA	NA	NA	2.1	-2.9	37.4
Mbra27RU	Myotis_gracilis	Mechta Cave, Baikal	RU	52.98	106.79	-6.4779758817172	NA	NA	NA	0.6	-2.9	37.4
Mbra2RU	Myotis_gracilis	Mechta Cave, Baikal	RU	52.98	106.79	NA	NA	NA	NA	1.8	-2.9	37.4
Mbra19RU	Myotis_gracilis	Mechta Cave, Baikal	RU	52.98	106.79	-5.02764635211419	NA	NA	NA	0.9	-2.9	37.4
Mdau13RU	Myotis_petax	Mechta Cave, Baikal	RU	52.98	106.79	-2.38220421341601	-1.32221929473392	39	0.362606831512185	1.4	-2.9	42
Mbra24RU	Myotis_gracilis	Mechta Cave, Baikal	RU	52.98	106.79	-5.18966450714765	NA	NA	NA	0.7	-2.9	37.4
Mmyo9PL	Myotis_myotis	Nietoperek	PL	52.4	15.53	-4.25536074831973	-0.597695185925512	61	0.995580560562141	8.5	8.8	99
PLMD12	Myotis_daubentonii	Nietoperek	PL	52.4	15.53	-6.44054123226119	-1.1430148002541	NA	0.999898284829226	6.8	8.8	41.7
PLMM17	Myotis_myotis	Nietoperek	PL	52.4	15.53	-4.50845612957901	NA	NA	NA	9	8.8	99
Mnat7PL	Myotis_nattereri	Nietoperek	PL	52.4	15.53	-4.29164216796129	NA	NA	NA	5.9	8.8	48
Mmyo6PL	Myotis_myotis	Nietoperek	PL	52.4	15.53	-3.38485494515654	-1.04139268515823	NA	0.916157499490387	11	8.8	99
PLMD4	Myotis_daubentonii	Nietoperek	PL	52.4	15.53	-3.49766494680297	-1.1430148002541	NA	0.918115186239057	8.3	8.8	41.7
Mdau17PL	Myotis_daubentonii	Nietoperek	PL	52.4	15.53	-5.0392387328631	NA	NA	NA	8.7	8.8	41.7
Mnat5PL	Myotis_nattereri	Nietoperek	PL	52.4	15.53	-3.73660643280806	-0.726998727936262	NA	0.980642059423212	5.3	8.8	48
PLMM1	Myotis_myotis	Nietoperek	PL	52.4	15.53	-2.36105745504423	0.400564152498186	NA	0.966238699959856	9.3	8.8	99
PLMM7	Myotis_myotis	Nietoperek	PL	52.4	15.53	-4.76668815854778	-1.51851393987789	NA	0.988731644072476	8.7	8.8	99
PLMM4	Myotis_myotis	Nietoperek	PL	52.4	15.53	-4.15777380476596	-1.69460519893357	NA	0.935043928677583	10.1	8.8	99
PLMD14	Myotis_daubentonii	Nietoperek	PL	52.4	15.53	-5.07316481958768	NA	NA	NA	6.6	8.8	41.7
PLMM14	Myotis_myotis	Nietoperek	PL	52.4	15.53	-2.85162708267666	-1.39357520326959	NA	0.587227448911406	8	8.8	99
Mdau19PL	Myotis_daubentonii	Nietoperek	PL	52.4	15.53	-6.28298268555621	NA	NA	NA	8.5	8.8	41.7
PLMM16	Myotis_myotis	Nietoperek	PL	52.4	15.53	-3.86591455944212	-0.564271430438563	NA	0.990023943270748	8.6	8.8	99
PLMD2	Myotis_daubentonii	Nietoperek	PL	52.4	15.53	-4.48243741229244	-0.775038014959501	NA	0.996056870148037	5.9	8.8	41.7
PLMD9	Myotis_daubentonii	Nietoperek	PL	52.4	15.53	NA	NA	NA	NA	8.6	8.8	41.7
Mdau13PL	Myotis_daubentonii	Nietoperek	PL	52.4	15.53	-6.26074032126677	NA	NA	NA	8.7	8.8	41.7
PLMD10	Myotis_daubentonii	Nietoperek	PL	52.4	15.53	NA	-0.775038014959501	NA	NA	8.7	8.8	41.7
PLMM9	Myotis_myotis	Nietoperek	PL	52.4	15.53	-5.25817945347184	-1.69460519893357	NA	0.994517300679425	8.7	8.8	99
Mdau5PL	Myotis_daubentonii	Nietoperek	PL	52.4	15.53	-3.68874391670539	-0.717046067981814	NA	0.978913580322992	8.4	8.8	41.7
PLMD16	Myotis_daubentonii	Nietoperek	PL	52.4	15.53	-5.43834091578779	-1.62013605497376	NA	0.996942113072484	6.7	8.8	41.7
PLMM11	Myotis_myotis	Nietoperek	PL	52.4	15.53	-2.94224334823867	-1.69460519893357	NA	0.467052807418474	8.5	8.8	99
Mdau4PL	Myotis_daubentonii	Nietoperek	PL	52.4	15.53	-5.83595934475394	NA	NA	NA	8.4	8.8	41.7
Mmyo15PL	Myotis_myotis	Nietoperek	PL	52.4	15.53	-3.83437225981268	0.101274818410506	52	0.997664961836801	8.7	8.8	99
Mnat3PL	Myotis_nattereri	Nietoperek	PL	52.4	15.53	-5.0415662047025	NA	NA	NA	5.2	8.8	48
Mmyo12PL	Myotis_myotis	Nietoperek	PL	52.4	15.53	-3.16631417464202	-0.490485216277644	NA	0.959166069072549	7.6	8.8	99
Mmyo19PL	Myotis_myotis	Nietoperek	PL	52.4	15.53	-3.49035456221896	-1.69460519893357	NA	0.755856005490285	9.4	8.8	99
Mdau6PL	Myotis_daubentonii	Nietoperek	PL	52.4	15.53	-4.80341998402738	NA	NA	NA	8.4	8.8	41.7
PLMD13	Myotis_daubentonii	Nietoperek	PL	52.4	15.53	-5.44052792175894	NA	NA	NA	6.9	8.8	41.7
Mnat6PL	Myotis_nattereri	Nietoperek	PL	52.4	15.53	-3.09865946615426	-0.726998727936262	NA	0.921012037826693	5.3	8.8	48
Mmyo5PL	Myotis_myotis	Nietoperek	PL	52.4	15.53	-2.64811503600488	-0.518513939877888	36	0.869757316487151	9.8	8.8	99
Mmyo17PL	Myotis_myotis	Nietoperek	PL	52.4	15.53	-3.26534206916812	NA	NA	NA	10.8	8.8	99
PLMM8	Myotis_myotis	Nietoperek	PL	52.4	15.53	-3.60858658001355	-1.29666519026153	NA	0.910407664734484	8.9	8.8	99
PLMM21	Myotis_myotis	Nietoperek	PL	52.4	15.53	-4.48198397173864	-1.51851393987789	NA	0.978518947872664	8.7	8.8	99
PLMM5a	Myotis_myotis	Nietoperek	PL	52.4	15.53	-4.98389944042701	NA	NA	NA	9.3	8.8	99
Mmyo20PL	Myotis_myotis	Nietoperek	PL	52.4	15.53	-2.67317910890136	-0.490485216277644	NA	0.882991128982834	9.3	8.8	99
Mmyo13PL	Myotis_myotis	Nietoperek	PL	52.4	15.53	-3.37702402986667	-1.51851393987789	7	0.781529962211353	7.8	8.8	99
Mdau8PL	Myotis_daubentonii	Nietoperek	PL	52.4	15.53	-4.37461651059892	NA	NA	NA	8.4	8.8	41.7
Mnat9PL	Myotis_nattereri	Nietoperek	PL	52.4	15.53	-3.0254182196647	-0.602059991327962	56	0.929249358377128	6.3	8.8	48
Mnat13PL	Myotis_nattereri	Nietoperek	PL	52.4	15.53	-2.94586212107587	-0.903089986991944	NA	0.845388876435816	6.2	8.8	48
PLMD20	Myotis_daubentonii	Nietoperek	PL	52.4	15.53	-4.96925505950109	-1.1430148002541	NA	0.996998002197508	6.1	8.8	41.7
Mmyo11PL	Myotis_myotis	Nietoperek	PL	52.4	15.53	-3.21931872991509	-0.41585159798074	36	0.969244516290572	8.1	8.8	99
PLMD8	Myotis_daubentonii	Nietoperek	PL	52.4	15.53	-4.20479472525043	-1.0180760636458	NA	0.987040959278725	8.5	8.8	41.7
PLMD11	Myotis_daubentonii	Nietoperek	PL	52.4	15.53	NA	NA	NA	NA	6.9	8.8	41.7
PLMD17	Myotis_daubentonii	Nietoperek	PL	52.4	15.53	-4.53378630078806	-1.31910605930978	NA	0.987839194197115	6.6	8.8	41.7
Mnat11PL	Myotis_nattereri	Nietoperek	PL	52.4	15.53	-4.99240123054972	-1.68124123737559	NA	0.990238063817273	6.2	8.8	48
PLMM13	Myotis_myotis	Nietoperek	PL	52.4	15.53	-4.47347486879847	-1.39357520326959	NA	0.983487025487471	8.4	8.8	99
Mnat2PL	Myotis_nattereri	Nietoperek	PL	52.4	15.53	-2.60032190989615	-1.07918124604762	NA	0.621938139371091	5.3	8.8	48
PLMM12	Myotis_myotis	Nietoperek	PL	52.4	15.53	-3.00320762756976	-0.439332693830263	NA	0.94778546079481	8.4	8.8	99
PLMM19	Myotis_myotis	Nietoperek	PL	52.4	15.53	-4.13671667032044	0.628646901238118	NA	0.999653708085904	10.4	8.8	99
Mdau18PL	Myotis_daubentonii	Nietoperek	PL	52.4	15.53	NA	NA	NA	NA	8.7	8.8	41.7
Mnat4PL	Myotis_nattereri	Nietoperek	PL	52.4	15.53	-4.12664003315815	NA	NA	NA	5.2	8.8	48
Mdau9PL	Myotis_daubentonii	Nietoperek	PL	52.4	15.53	-5.50672876450646	NA	NA	NA	9.2	8.8	41.7
Mmyo3PL	Myotis_myotis	Nietoperek	PL	52.4	15.53	-3.49682207038784	-1.21748394421391	NA	0.904096790300555	8.6	8.8	99
Mdau14PL	Myotis_daubentonii	Nietoperek	PL	52.4	15.53	-5.03151189022857	NA	NA	NA	8.8	8.8	41.7
PLMM3	Myotis_myotis	Nietoperek	PL	52.4	15.53	-4.24680716618432	-1.09254520760561	NA	0.986049394639886	10.7	8.8	99
PLMM6	Myotis_myotis	Nietoperek	PL	52.4	15.53	-4.97413606138249	NA	NA	NA	11.1	8.8	99
Mdau2PL	Myotis_daubentonii	Nietoperek	PL	52.4	15.53	NA	NA	NA	NA	8.4	8.8	41.7
Mmyo2PL	Myotis_myotis	Nietoperek	PL	52.4	15.53	-3.70378672605758	-1.29666519026153	NA	0.926751598866704	8.6	8.8	99
PLMD18	Myotis_daubentonii	Nietoperek	PL	52.4	15.53	-4.76532789387736	NA	NA	NA	6.6	8.8	41.7
PLMD15	Myotis_daubentonii	Nietoperek	PL	52.4	15.53	-5.21601478728026	NA	NA	NA	6.8	8.8	41.7
Mdau15PL	Myotis_daubentonii	Nietoperek	PL	52.4	15.53	-3.5649280854909	NA	NA	NA	8.7	8.8	41.7
PLMM10	Myotis_myotis	Nietoperek	PL	52.4	15.53	-4.2091688291826	-1.99563519459755	NA	0.890130670981373	8.6	8.8	99
PLMM2	Myotis_myotis	Nietoperek	PL	52.4	15.53	-4.72388115957132	NA	NA	NA	9.9	8.8	99
Mnat8PL	Myotis_nattereri	Nietoperek	PL	52.4	15.53	-3.59408405214836	NA	NA	NA	5.9	8.8	48
PLMD1	Myotis_daubentonii	Nietoperek	PL	52.4	15.53	-4.52038143974326	-0.921166050637739	NA	0.994947097230911	5.9	8.8	41.7
Mdau11PL	Myotis_daubentonii	Nietoperek	PL	52.4	15.53	-4.5831495564711	NA	NA	NA	8.6	8.8	41.7
Mmyo1PL	Myotis_myotis	Nietoperek	PL	52.4	15.53	-3.25973177550399	-0.881691842290713	7	0.922074033076971	7.6	8.8	99
Mmyo18PL	Myotis_myotis	Nietoperek	PL	52.4	15.53	-2.9125315568554	-0.0561159419789314	40	0.972678163234432	9.5	8.8	99
Mdau12PL	Myotis_daubentonii	Nietoperek	PL	52.4	15.53	-6.33149041525038	NA	NA	NA	8.5	8.8	41.7
PLMD3	Myotis_daubentonii	Nietoperek	PL	52.4	15.53	-6.79267089103313	-1.31910605930978	NA	0.999932179333364	6.2	8.8	41.7
Mmyo14PL	Myotis_myotis	Nietoperek	PL	52.4	15.53	-2.36047029903038	-0.490485216277644	NA	0.786007733927329	8.4	8.8	99
PLMD6	Myotis_daubentonii	Nietoperek	PL	52.4	15.53	-3.11759659278135	-1.0180760636458	NA	0.861708307472128	8.6	8.8	41.7
Mmyo10PL	Myotis_myotis	Nietoperek	PL	52.4	15.53	-2.93964446190135	-1.69460519893357	NA	0.465563562156383	8.6	8.8	99
Mmyo8PL	Myotis_myotis	Nietoperek	PL	52.4	15.53	-3.6269503529019	-0.427433470530555	NA	0.98741254017953	8.5	8.8	99
Mdau1PL	Myotis_daubentonii	Nietoperek	PL	52.4	15.53	NA	NA	NA	NA	8.6	8.8	41.7
Mdau3PL	Myotis_daubentonii	Nietoperek	PL	52.4	15.53	-5.33466826113623	-1.1430148002541	NA	0.998703598588981	8.4	8.8	41.7
Mdau16PL	Myotis_daubentonii	Nietoperek	PL	52.4	15.53	-5.36392577500702	NA	NA	NA	8.7	8.8	41.7
PLMD5	Myotis_daubentonii	Nietoperek	PL	52.4	15.53	NA	-0.775038014959501	NA	NA	8.5	8.8	41.7
Mmyo16PL	Myotis_myotis	Nietoperek	PL	52.4	15.53	-2.55105366386816	0.465262648158998	34	0.980933128868718	8.7	8.8	99
PLMM15	Myotis_myotis	Nietoperek	PL	52.4	15.53	-2.66868781922282	-0.533237196698594	NA	0.871275498180764	8.5	8.8	99
Mnat1PL	Myotis_nattereri	Nietoperek	PL	52.4	15.53	-2.38632433810513	-0.726998727936262	NA	0.693379235181407	4.6	8.8	48
Mdau10PL	Myotis_daubentonii	Nietoperek	PL	52.4	15.53	NA	NA	NA	NA	9.2	8.8	41.7
PLMD19	Myotis_daubentonii	Nietoperek	PL	52.4	15.53	-4.27056638417263	-1.31910605930978	NA	0.977929927822817	6.8	8.8	41.7
Mmyo4PL	Myotis_myotis	Nietoperek	PL	52.4	15.53	-2.38649851531548	0.114954515701699	52	0.940197103512338	9.3	8.8	99
PLMD7	Myotis_daubentonii	Nietoperek	PL	52.4	15.53	-3.40126565909947	-0.665893545534433	NA	0.964210464000902	8.6	8.8	41.7
Mdau20PL	Myotis_daubentonii	Nietoperek	PL	52.4	15.53	-2.84283235819298	NA	NA	NA	8.5	8.8	41.7
PLMM20	Myotis_myotis	Nietoperek	PL	52.4	15.53	-5.13428644896404	0.101274818410506	NA	0.999882687545192	9	8.8	99
Mmyo7PL	Myotis_myotis	Nietoperek	PL	52.4	15.53	NA	-1.69460519893357	NA	NA	8.3	8.8	99
Mdau7PL	Myotis_daubentonii	Nietoperek	PL	52.4	15.53	-4.20186480815723	NA	NA	NA	10.1	8.8	41.7
PLMM18	Myotis_myotis	Nietoperek	PL	52.4	15.53	-1.79609265903052	0.484371748359601	NA	0.904321413944467	11	8.8	99
Mnat12PL	Myotis_nattereri	Nietoperek	PL	52.4	15.53	-2.63496799063231	NA	NA	NA	6.2	8.8	48
TBph1	Myotis_myotis	Panenska Hurka, mine	CZ	50.81	14.93	NA	-0.791515211941625	NA	NA	6.3	7.6	99
TBph6	Myotis_myotis	Panenska Hurka, mine	CZ	50.81	14.93	NA	0.485807433904755	NA	NA	6.3	7.6	99
TBph3	Myotis_myotis	Panenska Hurka, mine	CZ	50.81	14.93	NA	0.689210167046863	NA	NA	6.9	7.6	99
TBph5	Myotis_myotis	Panenska Hurka, mine	CZ	50.81	14.93	NA	-0.916453948549925	NA	NA	6.4	7.6	99
TBph4	Myotis_myotis	Panenska Hurka, mine	CZ	50.81	14.93	NA	-0.182721837954694	NA	NA	6.1	7.6	99
TBph2	Myotis_myotis	Panenska Hurka, mine	CZ	50.81	14.93	NA	-0.150537154583293	NA	NA	6.4	7.6	99
RU17Mdas61	Myotis_dasycneme	Partizanskaya Cave	RU	60.13	59.95	-2.77916030253988	-0.962842681201243	NA	0.764489512328167	3.4	-0.2	45.9
RU17Mbra69	Myotis_brandtii	Partizanskaya Cave	RU	60.13	59.95	NA	NA	NA	NA	2.8	-0.2	31.9
RU17Mdas63	Myotis_dasycneme	Partizanskaya Cave	RU	60.13	59.95	-4.72770887508325	NA	NA	NA	3.4	-0.2	45.9
RU17Mdas68	Myotis_dasycneme	Partizanskaya Cave	RU	60.13	59.95	-4.7156373433537	-0.816714645523004	1	0.997459443313196	3.5	-0.2	45.9
RU17Mdas64	Myotis_dasycneme	Partizanskaya Cave	RU	60.13	59.95	-5.00510327179688	NA	NA	NA	3.4	-0.2	45.9
RU17Mdas58	Myotis_dasycneme	Partizanskaya Cave	RU	60.13	59.95	-4.30078119430274	-1.36078268987328	NA	0.977353070993388	5.6	-0.2	45.9
RU17Mbra70	Myotis_brandtii	Partizanskaya Cave	RU	60.13	59.95	-5.95155103574278	NA	NA	NA	3	-0.2	31.9
RU17Mdas55	Myotis_dasycneme	Partizanskaya Cave	RU	60.13	59.95	-2.5581311867852	0.520030902407511	61	0.983421923558591	3.8	-0.2	45.9
RU17Mdas66	Myotis_dasycneme	Partizanskaya Cave	RU	60.13	59.95	-5.07937487964464	0.151100671105594	57	0.999881305870644	3.8	-0.2	45.9
RU17Mdas62	Myotis_dasycneme	Partizanskaya Cave	RU	60.13	59.95	-4.54104285875457	NA	NA	NA	3.4	-0.2	45.9
RU17Mdas65	Myotis_dasycneme	Partizanskaya Cave	RU	60.13	59.95	-4.40851309641924	NA	21	NA	3.9	-0.2	45.9
RU17Mdas56	Myotis_dasycneme	Partizanskaya Cave	RU	60.13	59.95	-4.17695532151204	-1.66181268553726	79	0.941945047726648	3.8	-0.2	45.9
RU17Mdas67	Myotis_dasycneme	Partizanskaya Cave	RU	60.13	59.95	-4.16286300420578	NA	1	NA	3.8	-0.2	45.9
RU17Mdas59	Myotis_dasycneme	Partizanskaya Cave	RU	60.13	59.95	-5.022434517337	-0.883661435153618	NA	0.998535980108917	5	-0.2	45.9
RU17Mbra57	Myotis_brandtii	Partizanskaya Cave	RU	60.13	59.95	-5.4528268121023	NA	NA	NA	2.1	-0.2	31.9
RU17Mdas60	Myotis_dasycneme	Partizanskaya Cave	RU	60.13	59.95	-3.83764931349603	NA	NA	NA	3.4	-0.2	45.9
TBpod1Mmyo	Myotis_myotis	Podkova	CZ	49.71	17.01	-2.57304286116334	-0.849507158919312	NA	0.723884900589112	5.2	8.4	99
TBpod2Mmyo	Myotis_myotis	Podkova	CZ	49.71	17.01	-3.15931668549252	-1.04139268515823	NA	0.866681114626767	5.2	8.4	99
TBpod4Mmyo	Myotis_myotis	Podkova	CZ	49.71	17.01	-2.75021949975993	-1.29666519026153	NA	0.584714987660634	6.1	8.4	99
TBpod3Mmyo	Myotis_myotis	Podkova	CZ	49.71	17.01	-0.518869563744752	0.191885526238913	NA	0.202910990103686	5.1	8.4	99
Mhol47RU	Murina_hilgendorfi	Primorskiy Velikan	RU	43.28	133.62	-5.50674416452309	-1.28480658370087	40	0.998790813472917	4.4	2.7	57.8
Mhol65RU	Murina_hilgendorfi	Primorskiy Velikan	RU	43.28	133.62	-5.61122947818533	NA	NA	NA	4.6	2.7	57.8
Mhol45RU	Murina_hilgendorfi	Primorskiy Velikan	RU	43.28	133.62	-4.65479239539097	-1.06295783408451	1	0.994860934447284	3.9	2.7	57.8
Mhol85RU	Murina_hilgendorfi	Primorskiy Velikan	RU	43.28	133.62	-4.82624272162851	NA	NA	NA	4.4	2.7	57.8
Mhol52RU	Murina_hilgendorfi	Primorskiy Velikan	RU	43.28	133.62	-5.03279666465567	NA	NA	NA	4.3	2.7	57.8
Mhol74RU	Murina_hilgendorfi	Primorskiy Velikan	RU	43.28	133.62	-4.24472972200636	NA	NA	NA	4.2	2.7	57.8
Mhol56RU	Murina_hilgendorfi	Primorskiy Velikan	RU	43.28	133.62	-2.8147433487696	-1.28480658370087	NA	0.626688536275867	4.2	2.7	57.8
Mhol76RU	Murina_hilgendorfi	Primorskiy Velikan	RU	43.28	133.62	-4.95066369714502	NA	NA	NA	4.6	2.7	57.8
Mhol68RU	Murina_hilgendorfi	Primorskiy Velikan	RU	43.28	133.62	-4.6633827352211	NA	NA	NA	4.3	2.7	57.8
Mhol61RU	Murina_hilgendorfi	Primorskiy Velikan	RU	43.28	133.62	-3.80437925890369	NA	NA	NA	4.5	2.7	57.8
Mhol80RU	Murina_hilgendorfi	Primorskiy Velikan	RU	43.28	133.62	-4.79347088227562	NA	NA	NA	4.6	2.7	57.8
Mhol50RU	Murina_hilgendorfi	Primorskiy Velikan	RU	43.28	133.62	-5.12581084774964	NA	NA	NA	4.1	2.7	57.8
Mhol72RU	Murina_hilgendorfi	Primorskiy Velikan	RU	43.28	133.62	-3.8675826599746	NA	NA	NA	4.3	2.7	57.8
Mhol75RU	Murina_hilgendorfi	Primorskiy Velikan	RU	43.28	133.62	-5.12923279526584	NA	NA	NA	4.6	2.7	57.8
Mbom66RU	Myotis_bombinus	Primorskiy Velikan	RU	43.28	133.62	-1.55112501878581	NA	NA	NA	4.6	2.7	50.9
Mhol84RU	Murina_hilgendorfi	Primorskiy Velikan	RU	43.28	133.62	-4.23858900892789	NA	NA	NA	4.4	2.7	57.8
Mbom78RU	Myotis_bombinus	Primorskiy Velikan	RU	43.28	133.62	-2.15086320434875	-0.275354018177771	11	0.788139401519848	4	2.7	50.9
Mhol58RU	Murina_hilgendorfi	Primorskiy Velikan	RU	43.28	133.62	-4.96188568461854	NA	NA	NA	4.3	2.7	57.8
Mmac73RU	Myotis_macrodactylus	Primorskiy Velikan	RU	43.28	133.62	-3.3478647153909	NA	NA	NA	4.2	2.7	43.5
Mhol54RU	Murina_hilgendorfi	Primorskiy Velikan	RU	43.28	133.62	-5.84265822303128	-1.76192783842053	27	0.998326989106874	4.6	2.7	57.8
Mhol67RU	Murina_hilgendorfi	Primorskiy Velikan	RU	43.28	133.62	-3.88358014701954	NA	NA	NA	4.1	2.7	57.8
Mhol55RU	Murina_hilgendorfi	Primorskiy Velikan	RU	43.28	133.62	-5.90121929438287	-1.76192783842053	1	0.998537723966471	4.5	2.7	57.8
Mhol59RU	Murina_hilgendorfi	Primorskiy Velikan	RU	43.28	133.62	-3.89726457983199	NA	NA	NA	4.6	2.7	57.8
Mhol57RU	Murina_hilgendorfi	Primorskiy Velikan	RU	43.28	133.62	-3.95933958224929	NA	3	NA	4.3	2.7	57.8
Mbom71RU	Myotis_bombinus	Primorskiy Velikan	RU	43.28	133.62	-3.10913187562398	NA	NA	NA	3.9	2.7	50.9
Mhol60RU	Murina_hilgendorfi	Primorskiy Velikan	RU	43.28	133.62	-4.65097337384531	NA	NA	NA	4.6	2.7	57.8
Mhol70RU	Murina_hilgendorfi	Primorskiy Velikan	RU	43.28	133.62	-4.58647228551773	NA	NA	NA	4.2	2.7	57.8
Mhol79RU	Murina_hilgendorfi	Primorskiy Velikan	RU	43.28	133.62	-4.13913311922934	-0.761927838420529	1	0.99160367600907	4.2	2.7	57.8
Mhol48RU	Murina_hilgendorfi	Primorskiy Velikan	RU	43.28	133.62	-5.42714432606012	-1.46089784275655	40	0.997823475425139	4.6	2.7	57.8
Mhol44RU	Murina_hilgendorfi	Primorskiy Velikan	RU	43.28	133.62	-3.70952207887538	-0.230448921378274	40	0.993347507553731	4.6	2.7	57.8
Mhol77RU	Murina_hilgendorfi	Primorskiy Velikan	RU	43.28	133.62	-4.83816885399477	-1.46089784275655	1	0.991604936028267	3.6	2.7	57.8
Mhol49RU	Murina_hilgendorfi	Primorskiy Velikan	RU	43.28	133.62	-5.81609722733811	NA	NA	NA	4.6	2.7	57.8
Mhol64RU	Murina_hilgendorfi	Primorskiy Velikan	RU	43.28	133.62	-3.46930480909135	NA	NA	NA	4.9	2.7	57.8
Mhol81RU	Murina_hilgendorfi	Primorskiy Velikan	RU	43.28	133.62	-3.4701457940943	NA	NA	NA	4.6	2.7	57.8
Mhol51RU	Murina_hilgendorfi	Primorskiy Velikan	RU	43.28	133.62	-7.42280256980181	-1.46089784275655	1	0.999977968602518	4.3	2.7	57.8
Mhol62RU	Murina_hilgendorfi	Primorskiy Velikan	RU	43.28	133.62	-2.175401664835	-1.28480658370087	NA	0.278060613211415	4.8	2.7	57.8
Mhol63RU	Murina_hilgendorfi	Primorskiy Velikan	RU	43.28	133.62	-3.41240466569403	NA	NA	NA	4.8	2.7	57.8
Mhol83RU	Murina_hilgendorfi	Primorskiy Velikan	RU	43.28	133.62	-4.71714108725126	NA	NA	NA	4.3	2.7	57.8
Mhol46RU	Murina_hilgendorfi	Primorskiy Velikan	RU	43.28	133.62	-5.47373791183018	-1.06295783408451	1	0.999216866108093	4.5	2.7	57.8
Mhol82RU	Murina_hilgendorfi	Primorskiy Velikan	RU	43.28	133.62	-2.86302055928243	NA	NA	NA	4.6	2.7	57.8
Mgra69RU	Myotis_petax	Primorskiy Velikan	RU	43.28	133.62	-3.26473715270419	-1.14612803567824	27	0.866863285947799	3.9	2.7	42
Mgra53RU	Myotis_petax	Primorskiy Velikan	RU	43.28	133.62	-2.82476090874082	NA	NA	NA	4.8	2.7	42
TBras2Mmyo	Myotis_myotis	Rasovna	CZ	50.24	17.14	-2.76257606632177	1.63234479523243	NA	0.999187763341733	7.1	6.2	99
TBras10Mmyo	Myotis_myotis	Rasovna	CZ	50.24	17.14	-1.0133184940747	0.104735350520013	NA	0.394040632227911	7.1	6.2	99
TBras3Mmyo	Myotis_myotis	Rasovna	CZ	50.24	17.14	-0.0926262166490009	0.194696503572742	NA	0.0876087512572166	7.4	6.2	99
TBras8Mmyo	Myotis_myotis	Rasovna	CZ	50.24	17.14	-1.19438754664422	0.557033021514643	NA	0.736532215083638	6.9	6.2	99
TBras7Mmyo	Myotis_myotis	Rasovna	CZ	50.24	17.14	-0.93488603736783	0.36985279029335	NA	0.499874789156872	6.8	6.2	99
TBras6Mmyo	Myotis_myotis	Rasovna	CZ	50.24	17.14	-0.0680517087395928	-0.0818213422138333	NA	0.0458048263366016	7	6.2	99
TBras9Mmyo	Myotis_myotis	Rasovna	CZ	50.24	17.14	-0.788032923229088	0.6642810054723	NA	0.584021296752071	7.4	6.2	99
TBras1Mmyo	Myotis_myotis	Rasovna	CZ	50.24	17.14	-1.10768619080945	-0.477121254719663	NA	0.174675943915677	7.3	6.2	99
TBras5Mmyo	Myotis_myotis	Rasovna	CZ	50.24	17.14	-0.924685777864942	1.17550595643083	NA	0.861892378123059	7	6.2	99
TBras4Mmyo	Myotis_myotis	Rasovna	CZ	50.24	17.14	-1.26679205271965	0.322428140365212	NA	0.65803319509978	7.1	6.2	99
TBsach2	Myotis_myotis	Sachtberg Mine, Liberec	CZ	50.79	14.92	NA	-0.881691842290713	NA	NA	7.1	6	99
TBsach1	Myotis_myotis	Sachtberg Mine, Liberec	CZ	50.79	14.92	NA	NA	NA	NA	7.4	6	99
TBsach3	Myotis_myotis	Sachtberg Mine, Liberec	CZ	50.79	14.92	NA	-0.548477163255331	NA	NA	7.3	6	99
TBsach5	Myotis_myotis	Sachtberg Mine, Liberec	CZ	50.79	14.92	NA	-0.765186273219276	NA	NA	7.8	6	99
TBsach4	Myotis_myotis	Sachtberg Mine, Liberec	CZ	50.79	14.92	NA	-1.51851393987789	NA	NA	7.2	6	99
RU17Enil8	Eptesicus_nilssonii	Shaitanskaya Cave	RU	57.61	61.74	NA	NA	NA	NA	1.5	2.1	47.6
RU17Enil13	Eptesicus_nilssonii	Shaitanskaya Cave	RU	57.61	61.74	NA	NA	NA	NA	2	2.1	47.6
RU17Mdas3	Myotis_dasycneme	Shaitanskaya Cave	RU	57.61	61.74	NA	NA	NA	NA	0.8	2.1	45.9
RU17Enil12	Eptesicus_nilssonii	Shaitanskaya Cave	RU	57.61	61.74	NA	NA	NA	NA	1.4	2.1	47.6
RU17Enil21	Eptesicus_nilssonii	Shaitanskaya Cave	RU	57.61	61.74	NA	NA	NA	NA	1	2.1	47.6
RU17Enil11	Eptesicus_nilssonii	Shaitanskaya Cave	RU	57.61	61.74	NA	NA	NA	NA	1.4	2.1	47.6
RU17Enil20	Eptesicus_nilssonii	Shaitanskaya Cave	RU	57.61	61.74	NA	NA	NA	NA	1.3	2.1	47.6
RU17Enil14	Eptesicus_nilssonii	Shaitanskaya Cave	RU	57.61	61.74	NA	NA	NA	NA	1	2.1	47.6
RU17Enil6	Eptesicus_nilssonii	Shaitanskaya Cave	RU	57.61	61.74	NA	NA	NA	NA	1.8	2.1	47.6
RU17Enil7	Eptesicus_nilssonii	Shaitanskaya Cave	RU	57.61	61.74	NA	NA	NA	NA	1.3	2.1	47.6
RU17Mbra17	Myotis_brandtii	Shaitanskaya Cave	RU	57.61	61.74	NA	NA	NA	NA	0.5	2.1	31.9
RU17Mdau1	Myotis_daubentonii	Shaitanskaya Cave	RU	57.61	61.74	NA	NA	NA	NA	1	2.1	41.7
RU17Enil10	Eptesicus_nilssonii	Shaitanskaya Cave	RU	57.61	61.74	NA	NA	NA	NA	1.7	2.1	47.6
RU17Mdas25	Myotis_dasycneme	Shaitanskaya Cave	RU	57.61	61.74	NA	-0.962842681201243	21	NA	5.9	2.1	45.9
RU17Mdas22	Myotis_dasycneme	Shaitanskaya Cave	RU	57.61	61.74	NA	NA	NA	NA	4.6	2.1	45.9
RU17Enil16	Eptesicus_nilssonii	Shaitanskaya Cave	RU	57.61	61.74	NA	NA	NA	NA	1.2	2.1	47.6
RU17Mdau23	Myotis_daubentonii	Shaitanskaya Cave	RU	57.61	61.74	NA	NA	NA	NA	5.3	2.1	41.7
RU17Enil9	Eptesicus_nilssonii	Shaitanskaya Cave	RU	57.61	61.74	NA	NA	NA	NA	1.8	2.1	47.6
RU17Enil18	Eptesicus_nilssonii	Shaitanskaya Cave	RU	57.61	61.74	NA	NA	NA	NA	0.3	2.1	47.6
RU17Enil19	Eptesicus_nilssonii	Shaitanskaya Cave	RU	57.61	61.74	NA	NA	NA	NA	1.5	2.1	47.6
RU17Mdas2	Myotis_dasycneme	Shaitanskaya Cave	RU	57.61	61.74	-6.550512419184	NA	NA	NA	1.2	2.1	45.9
RU17Mdas24	Myotis_dasycneme	Shaitanskaya Cave	RU	57.61	61.74	NA	NA	NA	NA	6.8	2.1	45.9
RU17Mdas5	Myotis_dasycneme	Shaitanskaya Cave	RU	57.61	61.74	NA	NA	NA	NA	4.6	2.1	45.9
RU17Mdas4	Myotis_dasycneme	Shaitanskaya Cave	RU	57.61	61.74	NA	NA	NA	NA	0.8	2.1	45.9
RU17Enil15	Eptesicus_nilssonii	Shaitanskaya Cave	RU	57.61	61.74	NA	NA	NA	NA	0.9	2.1	47.6
Mmyo5SL	Myotis_myotis	Sloupsko-Sosuvske Caves	CZ	49.41	16.74	-4.08837138871894	-0.849507158919312	NA	0.988490286392255	6.3	7.3	99
Mmyo11SL	Myotis_myotis	Sloupsko-Sosuvske Caves	CZ	49.41	16.74	-2.88680580722374	-1.69460519893357	NA	0.435454745765859	6.3	7.3	99
Mmyo15SL	Myotis_myotis	Sloupsko-Sosuvske Caves	CZ	49.41	16.74	-2.32934905055939	0.108168526358407	NA	0.931363080651017	6.3	7.3	99
Mmyo7SL	Myotis_myotis	Sloupsko-Sosuvske Caves	CZ	49.41	16.74	-2.23699544907442	-0.0133639615579815	NA	0.892384047979104	6.6	7.3	99
Mmyo13SL	Myotis_myotis	Sloupsko-Sosuvske Caves	CZ	49.41	16.74	-2.41682555703252	0.326584100136369	NA	0.964843661911453	6.5	7.3	99
Mmyo16SL	Myotis_myotis	Sloupsko-Sosuvske Caves	CZ	49.41	16.74	-2.96454297825131	-0.305439114569036	NA	0.957630770167457	6.3	7.3	99
Mmyo12SL	Myotis_myotis	Sloupsko-Sosuvske Caves	CZ	49.41	16.74	-1.83642391238637	0.242410908531245	NA	0.855933914764584	6.5	7.3	99
Mmyo4SL	Myotis_myotis	Sloupsko-Sosuvske Caves	CZ	49.41	16.74	-2.56646878514394	0.45615124092674	NA	0.981202717964356	6.3	7.3	99
Mmyo10SL	Myotis_myotis	Sloupsko-Sosuvske Caves	CZ	49.41	16.74	-1.64395161801255	0.379113151412554	NA	0.83936430143382	6.5	7.3	99
Mmyo14SL	Myotis_myotis	Sloupsko-Sosuvske Caves	CZ	49.41	16.74	-2.49057777502417	0.558247832046324	NA	0.982283914548115	6.3	7.3	99
Mmyo18SL	Myotis_myotis	Sloupsko-Sosuvske Caves	CZ	49.41	16.74	-2.59767862640582	-0.305439114569036	NA	0.906641780966682	6.4	7.3	99
Mmyo6SL	Myotis_myotis	Sloupsko-Sosuvske Caves	CZ	49.41	16.74	-1.70440581296277	-0.232207201034613	NA	0.595100053958107	6.4	7.3	99
Mmyo8SL	Myotis_myotis	Sloupsko-Sosuvske Caves	CZ	49.41	16.74	-1.88915286392878	-0.0271522460436149	NA	0.78289914177332	6.4	7.3	99
Mmyo19SL	Myotis_myotis	Sloupsko-Sosuvske Caves	CZ	49.41	16.74	-1.53348092166854	-1.51851393987789	NA	0.0487853228499845	6.4	7.3	99
Mmyo1SL	Myotis_myotis	Sloupsko-Sosuvske Caves	CZ	49.41	16.74	-3.41675959835301	0.174626520797407	NA	0.994855652542228	6.1	7.3	99
Mmyo17SL	Myotis_myotis	Sloupsko-Sosuvske Caves	CZ	49.41	16.74	-1.19553193576471	0.495726499236723	NA	0.708785625846589	6.4	7.3	99
Mmyo9SL	Myotis_myotis	Sloupsko-Sosuvske Caves	CZ	49.41	16.74	-2.79631366166167	0.620314857058851	NA	0.992326694366256	6.7	7.3	99
Mmyo2SL	Myotis_myotis	Sloupsko-Sosuvske Caves	CZ	49.41	16.74	-2.18489211178324	-0.24744716759135	NA	0.810975135317878	6.2	7.3	99
Mmyo3SL	Myotis_myotis	Sloupsko-Sosuvske Caves	CZ	49.41	16.74	-3.54330236173165	-0.615423952885944	NA	0.976727065109016	6.5	7.3	99
Mbra79	Myotis_brandtii	Slyudorudnik Mine 2, Kyshtym, Chelyabinskaya oblast	RU	55.68	60.35	-3.53634734060387	-1.2027606873932	NA	0.914394207126763	3.9	1.4	31.9
Mbra80	Myotis_brandtii	Slyudorudnik Mine 2, Kyshtym, Chelyabinskaya oblast	RU	55.68	60.35	-1.95540755513219	-1.2027606873932	NA	0.2189596134898	4	1.4	31.9
Mbra82	Myotis_brandtii	Slyudorudnik Mine 2, Kyshtym, Chelyabinskaya oblast	RU	55.68	60.35	-4.19517899964097	-0.600700696065238	NA	0.994891963869102	4.2	1.4	31.9
Enil78	Eptesicus_nilssonii	Slyudorudnik Mine 2, Kyshtym, Chelyabinskaya oblast	RU	55.68	60.35	-4.50853468631946	-1.67760695272049	NA	0.971074481718766	2.6	1.4	47.6
Enil74	Eptesicus_nilssonii	Slyudorudnik Mine 2, Kyshtym, Chelyabinskaya oblast	RU	55.68	60.35	-3.08701010443739	-1.37657695705651	NA	0.717814161019687	1.8	1.4	47.6
Enil75	Eptesicus_nilssonii	Slyudorudnik Mine 2, Kyshtym, Chelyabinskaya oblast	RU	55.68	60.35	-3.62060273496544	-0.447158031342219	100	0.986644130279437	2.4	1.4	47.6
Mbra81	Myotis_brandtii	Slyudorudnik Mine 2, Kyshtym, Chelyabinskaya oblast	RU	55.68	60.35	-3.90937119834053	-0.901730691729219	NA	0.980555884819753	4.1	1.4	31.9
Enil77	Eptesicus_nilssonii	Slyudorudnik Mine 2, Kyshtym, Chelyabinskaya oblast	RU	55.68	60.35	-6.10698245428131	-0.89945570233685	NA	0.99987486602492	2.6	1.4	47.6
Enil76	Eptesicus_nilssonii	Slyudorudnik Mine 2, Kyshtym, Chelyabinskaya oblast	RU	55.68	60.35	-4.32210486271991	-1.07554696139253	76	0.988690103595946	2.5	1.4	47.6
Mbra83	Myotis_brandtii	Slyudorudnik Mine 2, Kyshtym, Chelyabinskaya oblast	RU	55.68	60.35	-3.27601641691017	-0.725639432673538	NA	0.946225778408805	4.2	1.4	31.9
Paur70	Plecotus_auritus	Slyudorudnik Mine 2, Kyshtym, Chelyabinskaya oblast	RU	55.68	60.35	-4.18534857254759	-1.42078061954857	42	0.966459312274698	4.1	1.4	52.7
Mdas94	Myotis_dasycneme	Slyudorudnik Mine 2, Kyshtym, Chelyabinskaya oblast	RU	55.68	60.35	-2.74948051050231	-0.281601443825655	61	0.935699593941616	4.6	1.4	45.9
Mdas90	Myotis_dasycneme	Smolinskaya Cave, Pokrovskoje, Sverdlovskaya oblast	RU	56.43	61.61	-1.6241806265415	-0.319390004715055	84	0.499904604273626	3.3	2.5	45.9
Mdas80	Myotis_dasycneme	Smolinskaya Cave, Pokrovskoje, Sverdlovskaya oblast	RU	56.43	61.61	-3.80605406634	-0.406540180433955	27	0.992020729234118	4.4	2.5	45.9
Mbra75	Myotis_brandtii	Smolinskaya Cave, Pokrovskoje, Sverdlovskaya oblast	RU	56.43	61.61	-3.62224049661646	-0.161368002234975	0	0.993064761225285	4.9	2.5	31.9
Mbra78	Myotis_brandtii	Smolinskaya Cave, Pokrovskoje, Sverdlovskaya oblast	RU	56.43	61.61	-4.75396580624086	-0.462397997898956	NA	0.998969754153984	4.7	2.5	31.9
Mbra76	Myotis_brandtii	Smolinskaya Cave, Pokrovskoje, Sverdlovskaya oblast	RU	56.43	61.61	-3.76322111749371	-0.181571388323262	NA	0.994739633131592	6.2	2.5	31.9
Mdas91	Myotis_dasycneme	Smolinskaya Cave, Pokrovskoje, Sverdlovskaya oblast	RU	56.43	61.61	-2.70341107356054	-0.547869333230425	1	0.876375429988714	3.3	2.5	45.9
Mdas86	Myotis_dasycneme	Smolinskaya Cave, Pokrovskoje, Sverdlovskaya oblast	RU	56.43	61.61	-1.85856424318572	-0.962842681201243	NA	0.280436410845535	3.7	2.5	45.9
Mdas82	Myotis_dasycneme	Smolinskaya Cave, Pokrovskoje, Sverdlovskaya oblast	RU	56.43	61.61	-1.56852233834452	-0.620420000379036	27	0.305405735910514	4.4	2.5	45.9
Mdas87	Myotis_dasycneme	Smolinskaya Cave, Pokrovskoje, Sverdlovskaya oblast	RU	56.43	61.61	-2.49071121494483	-0.758722698545318	27	0.727758143079974	3.7	2.5	45.9
Mdas84	Myotis_dasycneme	Smolinskaya Cave, Pokrovskoje, Sverdlovskaya oblast	RU	56.43	61.61	-2.80489809530802	-0.515684649859023	NA	0.906050337911046	4.9	2.5	45.9
Mdas89	Myotis_dasycneme	Smolinskaya Cave, Pokrovskoje, Sverdlovskaya oblast	RU	56.43	61.61	-2.91819650569067	0.277706567081357	96	0.987308696474876	2.9	2.5	45.9
Mdas79	Myotis_dasycneme	Smolinskaya Cave, Pokrovskoje, Sverdlovskaya oblast	RU	56.43	61.61	-3.63900180332841	-0.230448921378274	20	0.992183801295283	4.7	2.5	45.9
Mdas78	Myotis_dasycneme	Smolinskaya Cave, Pokrovskoje, Sverdlovskaya oblast	RU	56.43	61.61	-1.91407597422501	-0.620420000379036	7	0.493495352648471	4.7	2.5	45.9
Mdas88	Myotis_dasycneme	Smolinskaya Cave, Pokrovskoje, Sverdlovskaya oblast	RU	56.43	61.61	-3.23448919583726	-1.0597526942093	NA	0.881084757054834	3.6	2.5	45.9
Mbra77	Myotis_brandtii	Smolinskaya Cave, Pokrovskoje, Sverdlovskaya oblast	RU	56.43	61.61	-5.18093871415547	-0.549548173617856	0	0.999528630976072	6.2	2.5	31.9
Mdas92	Myotis_dasycneme	Smolinskaya Cave, Pokrovskoje, Sverdlovskaya oblast	RU	56.43	61.61	-4.67596875261775	-0.962842681201243	20	0.996108322545173	6.2	2.5	45.9
Mdas81	Myotis_dasycneme	Smolinskaya Cave, Pokrovskoje, Sverdlovskaya oblast	RU	56.43	61.61	-2.95277489079337	-0.281601443825655	NA	0.958744142544999	4.4	2.5	45.9
Mdas83	Myotis_dasycneme	Smolinskaya Cave, Pokrovskoje, Sverdlovskaya oblast	RU	56.43	61.61	-3.15650041226341	-0.170450991702989	NA	0.979585015532677	4.9	2.5	45.9
Mdas85	Myotis_dasycneme	Smolinskaya Cave, Pokrovskoje, Sverdlovskaya oblast	RU	56.43	61.61	-0.956887720082813	-0.758722698545318	84	0.0725285864073985	3.7	2.5	45.9
Mdas93	Myotis_dasycneme	Smolinskaya Cave, Pokrovskoje, Sverdlovskaya oblast	RU	56.43	61.61	-3.90133878567464	-0.883661435153618	0	0.980991655092006	6.2	2.5	45.9
Mdau85	Myotis_daubentonii	Smolinskaya Cave, Pokrovskoje, Sverdlovskaya oblast	RU	56.43	61.61	-7.99769485498434	-0.921166050637739	NA	0.999998307896975	4.7	2.5	41.7
TBsou8Mema	Myotis_emarginatus	Soudkova	CZ	49.6	17.69	-2.74913155434779	-1.1194758409068	NA	0.678665979985019	6.8	7.6	39.5
TBsou5Mema	Myotis_emarginatus	Soudkova	CZ	49.6	17.69	-1.58840494749549	0.00546289570150209	NA	0.660437241619531	6.3	7.6	39.5
TBsou1Mema	Myotis_emarginatus	Soudkova	CZ	49.6	17.69	-2.52062259405713	-0.181623747655642	NA	0.915364679099319	6.9	7.6	39.5
TBsou2Mema	Myotis_emarginatus	Soudkova	CZ	49.6	17.69	-2.88755685810696	NA	NA	NA	6.5	7.6	39.5
TBsou6Mmyo	Myotis_myotis	Soudkova	CZ	49.6	17.69	-0.856176392402552	0.701594148162168	NA	0.641556499610227	6.7	7.6	99
TBsou4Mema	Myotis_emarginatus	Soudkova	CZ	49.6	17.69	-3.26305210151751	NA	NA	NA	6.4	7.6	39.5
TBsou3Mema	Myotis_emarginatus	Soudkova	CZ	49.6	17.69	-2.69531856286079	-0.994537104298498	NA	0.713290858281357	6.2	7.6	39.5
TBsou7Mema	Myotis_emarginatus	Soudkova	CZ	49.6	17.69	-1.75309778983165	-0.181623747655642	NA	0.648779730412913	6.4	7.6	39.5
Tbtd6	Myotis_myotis	Tvarozne diry Cave, Kralicky Sneznik	CZ	50.19	16.85	NA	-0.323537336661832	NA	NA	3.6	4.3	99
Tbtd1	Myotis_myotis	Tvarozne diry Cave, Kralicky Sneznik	CZ	50.19	16.85	NA	0.156653149785506	NA	NA	3.2	4.3	99
Tbtd8	Myotis_myotis	Tvarozne diry Cave, Kralicky Sneznik	CZ	50.19	16.85	NA	-1.39357520326959	NA	NA	3.2	4.3	99
Tbtd3	Myotis_myotis	Tvarozne diry Cave, Kralicky Sneznik	CZ	50.19	16.85	NA	0.0799117667949808	NA	NA	3.6	4.3	99
Tbtd9	Myotis_myotis	Tvarozne diry Cave, Kralicky Sneznik	CZ	50.19	16.85	NA	-1.21748394421391	NA	NA	3.4	4.3	99
Tbtd7	Myotis_myotis	Tvarozne diry Cave, Kralicky Sneznik	CZ	50.19	16.85	NA	-0.352182518111363	NA	NA	3.7	4.3	99
Tbtd5	Myotis_myotis	Tvarozne diry Cave, Kralicky Sneznik	CZ	50.19	16.85	NA	-0.332877362915976	NA	NA	3.2	4.3	99
Tbtd10	Myotis_myotis	Tvarozne diry Cave, Kralicky Sneznik	CZ	50.19	16.85	NA	0.0213981447012304	NA	NA	3.1	4.3	99
Tbtd2	Myotis_myotis	Tvarozne diry Cave, Kralicky Sneznik	CZ	50.19	16.85	NA	-0.382851337877815	NA	NA	3.3	4.3	99
Tbtd4	Myotis_myotis	Tvarozne diry Cave, Kralicky Sneznik	CZ	50.19	16.85	NA	-0.288065018499614	NA	NA	3.4	4.3	99
TBmos1Mmyo	Myotis_myotis	U mostku	CZ	49.59	17.61	-0.559899072892269	-0.0179115893087022	NA	0.147191480235825	5.9	7.5	99
Mbra41RU	Myotis_gracilis	Vologodskovo Cave, Baikal	RU	52.79	106.61	NA	NA	NA	NA	4.7	-1.6	37.4
Mbra42RU	Myotis_gracilis	Vologodskovo Cave, Baikal	RU	52.79	106.61	-6.29167806611437	NA	NA	NA	4.7	-1.6	37.4
Mbra36RU	Myotis_gracilis	Vologodskovo Cave, Baikal	RU	52.79	106.61	-7.66760889459096	-0.970811610872518	0	0.999995943445681	4.7	-1.6	37.4
Mbra39RU	Myotis_gracilis	Vologodskovo Cave, Baikal	RU	52.79	106.61	-6.45115724034661	NA	NA	NA	4.7	-1.6	37.4
Mbra35RU	Myotis_gracilis	Vologodskovo Cave, Baikal	RU	52.79	106.61	-7.80486962577622	NA	1	NA	4.7	-1.6	37.4
Mbra38RU	Myotis_gracilis	Vologodskovo Cave, Baikal	RU	52.79	106.61	-5.18878875448329	NA	NA	NA	4.7	-1.6	37.4
Mbra40RU	Myotis_gracilis	Vologodskovo Cave, Baikal	RU	52.79	106.61	-6.00447468575708	-1.09575034748082	1	0.999751043271182	4.7	-1.6	37.4
Mbra37RU	Myotis_gracilis	Vologodskovo Cave, Baikal	RU	52.79	106.61	-7.58833927235355	NA	NA	NA	4.7	-1.6	37.4
Mbra43RU	Myotis_gracilis	Vologodskovo Cave, Baikal	RU	52.79	106.61	NA	NA	NA	NA	9.2	-1.6	37.4
Mbra34RU	Myotis_gracilis	Vologodskovo Cave, Baikal	RU	52.79	106.61	-5.98356684819326	NA	NA	NA	4.7	-1.6	37.4
TBzj8	Myotis_myotis	Zapadni Cave, Jitrava	CZ	50.79	14.89	NA	0.884034011034504	NA	NA	6.8	5.8	99
TBzj1	Myotis_myotis	Zapadni Cave, Jitrava	CZ	50.79	14.89	NA	-0.305439114569036	NA	NA	6.9	5.8	99
TBzj5	Myotis_myotis	Zapadni Cave, Jitrava	CZ	50.79	14.89	NA	-0.791515211941625	NA	NA	6.6	5.8	99
TBzj9	Myotis_myotis	Zapadni Cave, Jitrava	CZ	50.79	14.89	NA	1.28969703304633	NA	NA	6.7	5.8	99
TBzj6	Myotis_myotis	Zapadni Cave, Jitrava	CZ	50.79	14.89	NA	-0.740362689494244	NA	NA	6.4	5.8	99
TBzj7	Myotis_myotis	Zapadni Cave, Jitrava	CZ	50.79	14.89	NA	-0.694605198933569	NA	NA	6.3	5.8	99
TBzj10	Myotis_myotis	Zapadni Cave, Jitrava	CZ	50.79	14.89	NA	-0.0871501757189003	NA	NA	6.5	5.8	99
TBzj2	Myotis_myotis	Zapadni Cave, Jitrava	CZ	50.79	14.89	NA	0.174626520797407	NA	NA	6.8	5.8	99
TBzj4	Myotis_myotis	Zapadni Cave, Jitrava	CZ	50.79	14.89	NA	-0.0662162688832573	NA	NA	6.7	5.8	99
TBzj3	Myotis_myotis	Zapadni Cave, Jitrava	CZ	50.79	14.89	NA	0.647817481888637	NA	NA	6.8	5.8	99
